# Supplementary material for: Self-Assembly of CsPbBr3 Perovskites in Micropatterned Polymeric Surfaces: Toward Luminescent Materials with Self-Cleaning Properties
Source: ACS Appl Mater Interfaces. 2022 Apr 19;14(17):20023–31. doi: 10.1021/acsami.2c01567 (PMC9073833; doi:10.1021/acsami.2c01567)
Supplement: Supplementary file 1 — am2c01567_si_001.zip [file am2c01567_si_001.zip]

Archive with 4 entries (4 files):
- (1)_Control_No_PKV.mp4
- (2)_Coating_LowRH.mp4
- (3)_Coating_RHsat.mp4
- (4)_Coating_RHsat+peeling.mp4
